# Supplementary material for: Sensory Reactivity in Children Referred for Autism Evaluation: Associations with Autism Symptoms and Adaptive Skills
Source: Brain Sci. 2026 Mar 14;16(3):310. doi: 10.3390/brainsci16030310 (PMC13025295; doi:10.3390/brainsci16030310)
Supplement: Supplementary file 1 [file brainsci-16-00310-s001.zip]

Archive with 1 entries (1 files):
- brainsci-4161395-supplementary.pdf
